# Supplementary material for: Altered TAOK2 activity causes autism-related neurodevelopmental and cognitive abnormalities through RhoA signaling
Source: Mol Psychiatry. 2018 Feb 21;24(9):1329–50. doi: 10.1038/s41380-018-0025-5 (PMC6756231; doi:10.1038/s41380-018-0025-5)
Supplement: Supplementary file 5 — Supplementary Table 1 [file 41380_2018_25_MOESM5_ESM.xlsx]

## Sheet: KO vs WT
Brain Regions	LM KO vs WT
	Relative									Absolute
	Combined			Sex (M)			Sex (F)			Combined			Sex (M)			Sex (F)
	% Diff	p-value	FDR	% Diff	p-value	FDR	% Diff	p-value	FDR	% Diff	p-value	FDR	% Diff	p-value	FDR	% Diff	p-value	FDR
amygdala	-0.137345	0.849685	0.872525	-0.475973	0.637141	0.730659	-0.0197519	0.985087	0.996459	4.51814	0.00826864	0.027723	5.8566	0.0435705	0.149541	3.13402	0.130712	0.244772
anterior_commissure_pars_anterior	-7.60989	1.56298e-08	1.2063e-08	-6.2669	1.83544e-05	4.7514e-05	-9.04732	6.90746e-06	1.37526e-05	-3.30137	0.096517	0.147629	-0.321251	0.897105	0.936049	-6.19313	0.0248601	0.0553255
anterior_commissure_pars_posterior	-8.32923	1.0587e-06	6.18472e-07	-10.3274	8.96323e-06	1.64084e-05	-6.85272	0.00598801	0.00785375	-4.01628	0.0570942	0.0955444	-4.6139	0.136524	0.266745	-3.82575	0.207391	0.311384
basal_forebrain	2.64643	0.00550159	0.00525801	0.602235	0.683506	0.747606	4.07638	0.0013111	0.00106236	7.43737	0.000243625	0.000612669	7.06937	0.0398452	0.125014	7.33945	0.00390665	0.00803724
bed_nucleus_of_stria_terminalis	3.66711	0.0008469	0.00192683	2.86368	0.042528	0.0845161	3.51645	0.0012885	0.00146839	8.51916	0.000188545	0.000430718	9.45312	0.00734236	0.0358816	6.73945	0.00777913	0.0174896
cerebellar_peduncle_inferior	2.97557	0.0170835	0.0207272	3.06947	0.14913	0.23522	2.75075	0.0841997	0.108629	7.87276	0.000488691	0.000684256	9.73552	0.0193451	0.0472645	6.06552	0.0155821	0.0286459
cerebellar_peduncle_middle	6.10698	7.14876e-06	1.60605e-05	6.2314	0.00862375	0.0212263	5.83155	0.000527969	0.000621164	11.0293	7.09522e-06	2.918e-05	12.9828	0.00328036	0.0187115	9.12119	0.00119193	0.00215781
cerebellar_peduncle_superior	22.3598	3.15203e-14	9.67017e-16	23.0591	2.11613e-08	1.9035e-07	22.1167	2.8131e-07	1.7838e-07	27.9399	1.98731e-13	8.56822e-14	30.8816	1.42725e-06	5.64503e-05	25.7746	1.67824e-07	2.53634e-07
cerebral_aqueduct	8.89539	0.000990033	0.00168308	8.234	0.0706853	0.102244	9.72262	0.00571447	0.0150941	13.7055	6.75586e-06	3.98059e-05	15.059	0.00610833	0.0171887	12.814	0.000629069	0.00792883
cerebral_peduncle	1.66786	0.0765686	0.0944083	3.32508	0.0319931	0.0670386	0.202247	0.854885	0.882614	6.41227	0.00179297	0.00500999	9.9483	0.00642073	0.0358816	3.30869	0.131928	0.20091
colliculus_inferior	10.6674	1.47717e-11	7.95958e-12	10.2033	7.12134e-05	0.000235977	10.9993	2.27774e-07	3.92768e-07	15.737	6.95917e-11	2.96378e-10	17.129	7.66296e-05	0.00194732	14.4138	4.27242e-07	1.50851e-06
colliculus_superior	11.2206	1.41545e-11	9.20282e-12	9.56415	3.08109e-06	1.67604e-05	12.3847	1.29557e-06	1.20318e-06	16.3175	1.01033e-10	1.41923e-10	16.5037	3.88494e-05	0.00161434	15.8176	2.67155e-06	3.28351e-06
corpus_callosum	-5.17561	1.36504e-07	3.32838e-07	-3.75757	0.0135573	0.0278084	-6.34572	1.15262e-06	9.64466e-06	-0.780511	0.6425	0.753036	2.36747	0.389249	0.579783	-3.44961	0.0937277	0.16962
corticospinal_tract_pyramids	6.06405	0.035024	0.0337262	8.47314	0.0572453	0.0859721	4.01538	0.308933	0.352799	11.0538	0.0026647	0.00301275	15.5166	0.00918771	0.0193291	7.25223	0.126641	0.178195
cuneate_nucleus	3.2147	0.209144	0.257214	1.05237	0.789115	0.845392	3.74924	0.216225	0.295158	8.14425	0.0176946	0.0336053	7.54083	0.157131	0.321523	7.12236	0.0787744	0.128188
facial_nerve_cranial_nerve_7	13.2298	1.13637e-07	2.8737e-08	13.689	0.000331161	0.000642953	13.1073	0.000191212	0.000144047	18.618	3.87456e-08	1.52401e-08	21.0623	0.000585662	0.00303888	16.7591	4.46011e-05	5.98045e-05
fasciculus_retroflexus	8.21841	1.65779e-11	1.58527e-11	6.45271	0.000424774	0.00109505	9.55425	1.1994e-08	1.76051e-07	13.1988	4.37342e-10	2.23986e-09	13.2262	0.000315871	0.00380172	12.923	8.36558e-07	3.28351e-06
fimbria	0.710207	0.586164	0.61615	1.55481	0.44903	0.520234	-0.262979	0.876064	0.902413	5.33561	0.011005	0.0273221	8.02708	0.0205693	0.0751875	2.73303	0.266561	0.396012
fornix	6.98354	6.6554e-07	2.63398e-07	7.93632	0.000350402	0.00109505	6.11921	0.00114518	0.000826799	11.9109	2.796e-07	9.01397e-07	14.8618	0.000377713	0.00464755	9.30545	0.000301006	0.000867633
fourth_ventricle	11.7607	4.89037e-05	7.92663e-05	5.94209	0.234922	0.316362	16.3962	1.20607e-06	1.37526e-05	16.9657	2.21175e-06	6.34626e-06	12.917	0.0497785	0.096175	19.9461	1.00239e-06	1.84005e-05
fundus_of_striatum	-4.17234	0.0193442	0.018445	-7.29537	0.00288803	0.00757234	-1.65041	0.516703	0.563274	0.347504	0.877802	0.920591	-1.33826	0.701741	0.799682	1.54967	0.62354	0.687084
globus_pallidus	-0.527387	0.591478	0.620715	-0.789083	0.599164	0.684828	-0.309881	0.823333	0.868576	4.16434	0.0389944	0.072149	5.60981	0.115084	0.245901	2.87593	0.245301	0.357186
habenular_commissure	-8.71472	0.00126318	0.00342546	-10.6248	0.0187207	0.0571597	-7.15625	0.0423225	0.0599789	-4.47455	0.117503	0.245854	-4.85163	0.28478	0.526901	-4.26714	0.278934	0.399681
hypothalamus	8.99285	3.46408e-11	9.20282e-12	8.7274	9.04094e-05	0.000248965	9.06922	4.14532e-07	3.92768e-07	14.0103	1.54965e-09	6.21865e-09	15.6285	9.6157e-05	0.00230341	12.4158	9.23268e-06	2.29515e-05
inferior_olivary_complex	3.13105	0.353251	0.376988	6.55161	0.20065	0.271527	-0.0162281	0.997169	0.996812	8.06558	0.055849	0.072149	13.5532	0.0436357	0.069482	3.13957	0.559488	0.633046
internal_capsule	-2.7379	0.00629225	0.0064721	-1.41125	0.452449	0.521527	-3.75087	0.0010235	0.00219499	1.81395	0.360879	0.476421	4.9775	0.19011	0.349625	-0.77962	0.710345	0.756609
interpedunclar_nucleus	-0.72922	0.685244	0.720639	-0.685771	0.815245	0.845392	-1.07664	0.649814	0.739252	3.69225	0.0799829	0.160209	5.35481	0.0464113	0.165138	1.89851	0.534502	0.652184
lateral_olfactory_tract	-6.45753	9.83729e-07	2.63398e-07	-7.00182	0.000478946	0.00109016	-6.49231	0.000178498	0.000136348	-2.07002	0.281681	0.387162	-1.05194	0.711027	0.804523	-3.53687	0.156009	0.240164
lateral_septum	3.04618	0.0140391	0.0220736	2.75375	0.255026	0.316362	3.09708	0.0192299	0.0283908	7.84015	0.000273163	0.000684256	9.40628	0.0240567	0.0602707	6.24136	0.00438767	0.0186693
lateral_ventricle	-2.39672	0.156991	0.189949	-0.291516	0.931405	0.935814	-4.41419	0.00350457	0.0107538	2.16641	0.378063	0.485044	6.2111	0.211172	0.349625	-1.55042	0.423009	0.629174
mammillary_bodies	0.696894	0.629909	0.654753	3.93204	0.100125	0.128841	-1.61213	0.383842	0.473619	5.27034	0.00825474	0.0259745	10.4061	0.000778037	0.00789599	1.37743	0.583745	0.687084
mammilothalamic_tract	8.3396	7.69049e-08	1.81781e-08	8.15299	0.00102462	0.00177506	8.694	3.59172e-05	2.60051e-05	13.3197	3.16585e-08	5.08653e-08	14.9825	0.000346931	0.00331734	12.0668	7.34396e-05	0.000166274
medial_lemniscus_medial_longitudinal_fasciculus	6.03145	0.000451355	0.000345318	7.28584	0.00333698	0.0105529	4.83606	0.0455307	0.0428397	10.9518	2.94109e-05	2.918e-05	14.1453	0.000550175	0.00315919	8.06743	0.0165544	0.0269995
medial_septum	10.5273	3.97253e-09	5.54169e-10	9.54604	0.00188872	0.00303538	11.2594	7.72414e-07	3.92768e-07	15.6833	1.00372e-08	9.49536e-09	16.6834	0.00105147	0.00572343	14.6647	2.74711e-06	3.28351e-06
medulla	5.92605	1.31481e-05	4.63024e-06	6.48988	0.0004915	0.00109016	5.18031	0.0069386	0.00621614	10.8931	4.32721e-06	4.54459e-06	13.2816	0.000641847	0.00380172	8.51165	0.00287712	0.00596165
midbrain	7.98622	5.76664e-10	1.3396e-10	7.66185	1.97536e-05	9.9784e-05	8.20038	1.66137e-05	9.64466e-06	12.9434	9.23565e-09	1.52401e-08	14.4674	8.20633e-05	0.00194732	11.5261	8.17304e-05	0.000159362
nucleus_accumbens	-3.8995	0.000110434	0.000200136	-6.11671	4.47035e-05	8.81297e-05	-2.26392	0.0944013	0.158278	0.582671	0.711518	0.801411	-0.104839	0.964481	0.972897	0.825652	0.709213	0.756609
olfactory_peduncle	-4.82005	2.77541e-06	1.53171e-06	-5.89607	2.05047e-06	7.48248e-06	-4.11144	0.00917187	0.0097255	-0.349423	0.824275	0.874199	0.0933981	0.96464	0.972897	-1.01295	0.661103	0.723395
olfactory_tubercle	-7.11723	6.60049e-05	5.65895e-05	-9.55655	0.00281479	0.00600564	-5.36873	0.0113417	0.0156176	-2.75167	0.169363	0.281713	-3.71778	0.287991	0.474843	-2.35914	0.340879	0.469363
optic_tract	3.3974	0.0154936	0.0149003	3.15903	0.107587	0.184408	3.04946	0.10337	0.108629	8.19558	0.000607652	0.00138279	9.80351	0.0166423	0.0612946	6.16157	0.0192229	0.0340933
periaqueductal_grey	13.5394	6.57358e-12	3.79054e-12	12.6345	4.59561e-05	0.000120241	14.3215	1.28132e-07	1.7838e-07	18.7293	2.31195e-11	2.787e-11	19.7607	3.52511e-05	0.000976121	17.807	6.95452e-07	1.50851e-06
pons	17.3474	8.39818e-15	2.44778e-16	17.613	2.97581e-07	1.65711e-06	17.3698	2.70081e-08	2.39964e-08	22.8341	1.55848e-12	4.45424e-13	25.1685	1.54459e-05	0.00033394	21.0578	7.03985e-08	1.17901e-07
pontine_nucleus	2.84414	0.0978046	0.123602	1.68127	0.562502	0.664296	3.9153	0.0767865	0.10384	7.57033	0.00266134	0.00715317	8.1601	0.0797377	0.200475	7.09554	0.018144	0.0341601
posterior_commissure	14.6171	6.25662e-11	1.95451e-11	13.0379	3.91549e-05	0.000151055	15.6846	1.55173e-06	1.20318e-06	19.8608	1.06935e-10	1.41923e-10	20.2384	5.95432e-05	0.00171886	19.1668	1.79358e-06	2.84592e-06
pre_para_subiculum	-1.26017	0.179539	0.253983	-2.56118	0.129276	0.197409	-0.178041	0.870918	0.912134	3.26033	0.0319154	0.089413	3.54674	0.101946	0.349625	2.93826	0.185228	0.280729
stria_medullaris	7.40935	1.49706e-06	5.38199e-07	6.84579	0.00223267	0.00579898	7.75932	0.000497684	0.000349789	12.322	1.67633e-07	4.583e-07	13.6681	0.000993986	0.00795891	10.9794	0.000105779	0.000170273
stria_terminalis	-2.05402	0.136367	0.137228	-1.20467	0.621932	0.69372	-3.08097	0.0504518	0.0585364	2.48046	0.261304	0.35393	5.18948	0.20117	0.349625	-0.193252	0.93172	0.942374
striatum	-2.72268	0.000412224	0.000856904	-3.2614	0.00243166	0.00850606	-2.21431	0.0455819	0.0487902	1.72821	0.206722	0.295284	2.87715	0.260969	0.407192	0.753556	0.631427	0.700703
subependymale_zone_rhinocele	-0.708448	0.50483	0.528309	0.444085	0.764027	0.828631	-2.0446	0.119441	0.144604	3.95292	0.0538646	0.089413	6.85956	0.0295339	0.0924184	1.05037	0.665562	0.721122
superior_olivary_complex	3.81348	0.0617476	0.0594033	3.20859	0.272959	0.322918	3.90034	0.182408	0.211652	8.76781	0.00205115	0.00290313	9.91521	0.0372848	0.0751875	7.24397	0.0393459	0.0694285
thalamus	1.53892	0.13618	0.161917	0.815887	0.619197	0.708168	2.08948	0.139948	0.181058	6.1615	0.00100228	0.00293027	7.17132	0.0200053	0.0779805	5.18151	0.0341327	0.0664309
third_ventricle	7.43123	5.97586e-05	8.18976e-05	7.52866	0.0130586	0.0265683	6.98123	0.00330613	0.00655016	12.3716	4.34164e-06	2.44685e-05	14.4392	0.00234001	0.015747	10.1641	0.000861682	0.00499839
ventral_tegmental_decussation	6.81214	2.54366e-06	4.35451e-06	4.83163	0.0206621	0.0524669	8.255	6.81503e-05	0.000106551	11.7177	1.42223e-07	3.24646e-07	11.4046	0.000380064	0.0045313	11.6509	0.000259226	0.000714839
lobules_1_2_lingula_and_central_lobule_ventral	0.941527	0.587143	0.654753	0.69289	0.850344	0.862789	1.19131	0.458902	0.696425	5.55778	0.015892	0.0540082	7.0852	0.138018	0.249578	4.24925	0.0536032	0.255932
lobule_3_central_lobule_dorsal	5.78591	0.000102263	0.000192908	5.72293	0.0322687	0.065139	6.22622	0.000373288	0.000990746	10.6422	1.34073e-06	6.30331e-06	12.383	0.0015987	0.00895615	9.54153	0.000495859	0.00155904
lobules_4_5_culmen_ventral_and_dorsal	1.18815	0.279154	0.32565	1.39511	0.372157	0.487317	1.33248	0.388088	0.473619	5.84025	5.19014e-05	0.000376795	7.7373	0.00193325	0.0170051	4.52373	0.013046	0.0426769
lobule_6_declive	2.61922	0.0460036	0.0663886	0.932269	0.552821	0.69372	3.74871	0.0666111	0.0924004	7.30109	1.03501e-05	0.000271221	7.24145	0.00235375	0.0619502	6.9408	0.00251256	0.00832452
lobule_7_tuber_or_folium	-2.05209	0.39134	0.424207	-1.70195	0.658636	0.730659	-2.58592	0.424131	0.486236	2.45567	0.359468	0.476421	4.39356	0.276008	0.47267	0.499991	0.891719	0.911268
lobule_8_pyramis	-1.29719	0.3781	0.4447	-1.83621	0.428268	0.514498	-0.800616	0.692945	0.775404	3.36804	0.0785144	0.172007	4.4591	0.178593	0.354243	2.42148	0.318235	0.476526
lobule_9_uvula	-4.85049	0.00111184	0.00348351	-7.90578	0.00137651	0.00600564	-2.85017	0.114476	0.21243	-0.429857	0.816454	0.874199	-2.055	0.48393	0.64226	0.203386	0.930868	0.943174
lobule_10_nodulus	5.48656	0.00898157	0.018445	2.82562	0.325189	0.514498	7.55156	0.0150485	0.0160568	10.4198	0.000117665	0.000582203	9.47912	0.0268678	0.129974	10.9239	0.00319072	0.00721123
anterior_lobule_lobules_4_5	5.16513	4.03908e-05	0.00142185	4.46246	0.0294984	0.0664528	5.7295	0.00070393	0.0147509	9.95932	6.39742e-07	3.83536e-05	11.0396	0.000529267	0.0116115	8.9571	0.00084403	0.010557
simple_lobule_lobule_6	-3.29514	0.00361415	0.00517484	-3.21367	0.13385	0.195245	-3.3069	0.0112415	0.022453	1.13643	0.429778	0.573277	2.81106	0.215193	0.452648	-0.270288	0.888676	0.911268
crus_1_ansiform_lobule_lobule_6	-4.70415	0.000192005	0.000222832	-4.27629	0.0248726	0.0414042	-5.02419	0.00505025	0.00704175	-0.221388	0.901817	0.928109	1.85924	0.541697	0.654396	-1.99002	0.379063	0.507237
crus_2_ansiform_lobule_lobule_7	-4.90294	0.000933056	0.00242203	-1.77922	0.389402	0.479897	-6.77286	0.000931626	0.00537318	-0.373889	0.855398	0.903358	4.55971	0.213871	0.349625	-3.73254	0.126689	0.262028
paramedian_lobule_lobule_7	-3.33723	0.0425621	0.0717126	-1.99467	0.410556	0.487317	-3.94362	0.0847423	0.169457	1.25386	0.577386	0.690561	4.2686	0.270267	0.4253	-0.76839	0.789686	0.842589
copula_pyramis_lobule_8	-2.80115	0.0753943	0.120604	-4.76042	0.02835	0.0526733	-1.03341	0.641462	0.739252	1.77845	0.378166	0.509175	1.33296	0.685922	0.777578	2.19521	0.419782	0.582014
flocculus_FL	-3.17227	0.0134203	0.0235667	-3.2189	0.200503	0.313507	-3.00191	0.0301125	0.0572408	1.29005	0.431507	0.601814	2.75933	0.342323	0.576477	0.123491	0.951515	0.957341
paraflocculus_PFL	-7.2984	0.00415776	0.00484913	-4.51395	0.24574	0.313507	-9.85494	0.00418194	0.00450587	-2.83396	0.339511	0.423414	1.67437	0.738473	0.79962	-6.92929	0.0475513	0.0817772
trunk_of_arbor_vita	4.64698	1.32631e-06	1.53171e-06	4.70424	0.00430426	0.00850606	4.50525	0.00022192	0.000551903	9.52126	3.32107e-06	7.92993e-06	11.4095	0.0035816	0.0147438	7.75202	0.00026732	0.00100815
lobule_1_2_white_matter	-3.58067	0.0727676	0.108067	-5.03454	0.149527	0.197767	-2.8898	0.233206	0.391002	0.874747	0.720916	0.82755	0.985646	0.817643	0.873142	0.1044	0.970899	0.975225
lobule_3_white_matter	2.16778	0.196644	0.226193	2.40764	0.211629	0.270754	2.34348	0.369055	0.447051	6.88622	0.00171184	0.00500291	8.88705	0.00555915	0.0243739	5.55879	0.0784497	0.153156
trunk_of_lobules_1_3_white_matter	-1.28883	0.367955	0.39315	-1.15922	0.495019	0.571413	-1.36994	0.544107	0.601203	3.25982	0.0836624	0.144258	5.1226	0.0534057	0.130418	1.66749	0.538819	0.633046
lobules_4_5_white_matter	8.3657	1.72839e-06	4.12645e-06	7.5656	0.0169545	0.0390375	9.30487	5.37683e-06	2.05919e-05	13.349	5.63491e-09	4.18942e-08	14.3318	0.000999946	0.00596197	12.732	1.19062e-06	9.09901e-06
lobules_6_7_white_matter	3.31364	0.0309773	0.0602486	2.29494	0.283731	0.368919	4.19012	0.0642296	0.117767	8.07189	1.26459e-06	0.000161658	8.68758	0.00176201	0.0239476	7.48331	0.000579878	0.00803724
lobule_8_white_matter	-3.12684	0.108195	0.186098	-6.10034	0.03556	0.0670386	-0.915372	0.737533	0.832539	1.43855	0.511176	0.667347	-0.0661548	0.985642	0.985275	2.27272	0.421795	0.633046
trunk_of_lobules_6_8_white_matter	5.75866	0.00394173	0.00342546	3.61839	0.178205	0.242018	7.67809	0.00861269	0.00957785	10.5303	1.30167e-06	4.54459e-06	10.0366	0.00374019	0.0162694	10.9759	0.000239385	0.00100815
lobule_9_white_matter	-3.93398	0.0202321	0.0294871	-7.96175	0.00414125	0.01049	-1.3566	0.485476	0.578715	0.575142	0.799063	0.865592	-2.03443	0.599605	0.700371	1.73937	0.48481	0.633046
lobule_10_white_matter	7.71052	0.00777492	0.0114111	7.50557	0.0792816	0.171399	8.34484	0.0425704	0.0487902	12.7601	0.000142512	0.000405047	14.4871	0.00956231	0.0471942	11.7513	0.00837604	0.0167336
anterior_lobule_white_matter	7.30211	1.68983e-05	0.000167649	8.05357	0.0031829	0.00850606	6.90918	0.00278654	0.0160049	12.2255	8.00343e-07	1.84958e-05	14.9373	0.000731138	0.00789599	10.1532	0.000732	0.0094157
simple_lobule_white_matter	-3.01676	0.0418996	0.0536124	-3.10361	0.2677	0.336976	-2.79534	0.0997566	0.170851	1.4323	0.391806	0.555263	2.90452	0.307463	0.522024	0.292248	0.892462	0.919935
crus_1_white_matter	-4.37066	0.00603806	0.00739845	-5.2849	0.0368606	0.0515186	-3.61393	0.0957878	0.149906	0.0939893	0.961446	0.97268	0.758987	0.820641	0.873142	-0.555676	0.823325	0.881417
trunk_of_simple_and_crus_1_white_matter	-0.876263	0.551173	0.61615	-0.271844	0.893816	0.905756	-0.997196	0.638498	0.725127	3.78421	0.0533411	0.14283	6.15368	0.10344	0.239198	2.14472	0.32822	0.516979
crus_2_white_matter	-4.39345	0.0178304	0.0502373	-0.382019	0.880715	0.898943	-6.79086	0.00902354	0.0446292	0.145809	0.952103	0.971228	6.01176	0.125855	0.22789	-3.74214	0.237598	0.441422
paramedian_lobule	-7.46468	0.000712887	0.0026259	-6.87088	0.0412472	0.0743612	-7.65547	0.0128771	0.0327978	-3.12648	0.193668	0.330467	-1.06107	0.774799	0.84479	-4.59286	0.172097	0.325838
trunk_of_crus_2_and_paramedian_white_matter	-3.85526	0.0100744	0.0230834	-2.16008	0.339988	0.420832	-4.88828	0.0191976	0.0585364	0.692538	0.743196	0.82755	4.09208	0.266578	0.397508	-1.79215	0.496905	0.633046
copula_white_matter	2.03873	0.317446	0.389218	-2.54122	0.352658	0.47233	5.78467	0.0455678	0.0865878	6.83198	0.00541748	0.0209404	3.79615	0.357331	0.520168	9.14127	0.00392432	0.0236559
paraflocculus_white_matter	-7.00862	0.000712749	0.000917955	-4.42962	0.199833	0.270174	-9.42999	0.000181231	0.000172691	-2.55613	0.325686	0.407022	1.76522	0.706354	0.777578	-6.53105	0.0156933	0.0286459
flocculus_white_matter	-1.3432	0.42811	0.47666	-0.609418	0.836553	0.862789	-1.53819	0.464163	0.563274	3.20298	0.108359	0.220262	5.49357	0.122012	0.300955	1.66014	0.502515	0.633046
dentate_nucleus	8.38328	2.85723e-06	2.25429e-06	8.64122	0.00399288	0.00907578	8.26434	0.000477123	0.000583952	13.4865	1.97023e-06	2.8946e-06	15.6301	0.00292357	0.00999152	11.7077	0.000376375	0.000922925
nucleus_interpositus	3.6729	0.00714554	0.00661192	3.06436	0.121626	0.197409	3.77989	0.0459614	0.0487902	8.50781	0.000158992	0.000405047	9.69948	0.0160012	0.0545206	6.97143	0.00475464	0.0132539
fastigial_nucleus	2.64877	0.10311	0.104238	2.13065	0.294591	0.408132	2.77417	0.264575	0.285661	7.42007	0.000759012	0.00141885	8.68264	0.0228146	0.068519	5.92445	0.0219261	0.0426769
Cingulate_cortex_area_24a	-6.8991	0.000255719	0.000167649	-8.18222	0.0103737	0.0163164	-5.71789	0.0169562	0.0147509	-2.53802	0.237237	0.322205	-2.44812	0.472885	0.593418	-2.57977	0.383514	0.469363
Cingulate_cortex_area_24a.1	-1.7272	0.230602	0.25658	-3.00408	0.222835	0.291085	-0.908896	0.622014	0.674127	2.86591	0.14136	0.210228	3.02157	0.307715	0.463408	2.36374	0.376879	0.467068
Cingulate_cortex_area_24b	-1.56823	0.297434	0.376388	-1.16565	0.683456	0.756152	-1.59534	0.34463	0.482038	2.96551	0.127324	0.19185	4.96854	0.161074	0.264537	1.5535	0.50909	0.633046
Cingulate_cortex_area_24b.1	-2.35511	0.0774369	0.0883029	-2.13749	0.339583	0.420832	-2.44667	0.163896	0.208151	2.17219	0.209932	0.299641	3.98332	0.170998	0.308111	0.677428	0.76119	0.798144
Cingulate_cortex_area_25	-3.31238	0.0123671	0.0135958	-4.66448	0.054893	0.0899567	-2.34297	0.134256	0.170851	1.19278	0.493157	0.617235	1.40108	0.623944	0.747491	0.760351	0.739296	0.785595
Cingulate_cortex_area_29a	-0.696802	0.571229	0.61615	-1.67238	0.429996	0.497342	0.144869	0.925814	0.9489	3.93847	0.0228025	0.0449775	4.48512	0.102005	0.22789	3.42204	0.14857	0.240164
Cingulate_cortex_area_29b	-5.14869	6.65492e-05	0.000111946	-6.14462	0.00448316	0.0117449	-4.24104	0.00980992	0.0160049	-0.773761	0.620167	0.731625	-0.245806	0.924759	0.952217	-1.21509	0.557281	0.633046
Cingulate_cortex_area_29c	0.871728	0.531078	0.545093	0.999487	0.662545	0.727496	1.14411	0.519533	0.570068	5.57467	0.00342053	0.00546673	7.30081	0.0196844	0.0513685	4.46697	0.0791812	0.125366
Cingulate_cortex_area_30	-4.58224	8.83622e-05	0.000167649	-4.63885	0.0107263	0.0351267	-4.35592	0.00607195	0.0084512	-0.114078	0.944049	0.966858	1.41823	0.626352	0.747491	-1.27932	0.521961	0.633046
Cingulate_cortex_area_32	-2.13923	0.209535	0.25658	-3.68665	0.275633	0.368919	-0.456654	0.759708	0.832539	2.31713	0.232194	0.326166	2.22499	0.543906	0.651743	2.73065	0.21435	0.345112
Amygdalopiriform_transition_area	-0.556844	0.664129	0.720639	0.476499	0.818181	0.855441	-1.11166	0.517348	0.649852	4.10345	0.04958	0.12003	6.89236	0.0558056	0.136615	2.04949	0.43842	0.630552
Primary_auditory_cortex	-5.02511	0.000518015	0.000856904	-4.11356	0.124962	0.168524	-5.42583	0.00107938	0.00537318	-0.6093	0.743374	0.82755	1.97698	0.5261	0.654396	-2.42283	0.318758	0.44723
Secondary_auditory_cortex_dorsal_area	-6.40217	3.30653e-05	5.23876e-05	-5.64474	0.0339263	0.0476946	-6.72461	0.000502963	0.00219499	-2.01646	0.295233	0.40237	0.350553	0.909434	0.938226	-3.70894	0.155678	0.256446
Secondary_auditory_cortex_ventral_area	-4.4529	0.000518017	0.000856904	-3.4369	0.125893	0.185805	-4.91017	0.00151598	0.00424873	-0.0351936	0.984088	0.990051	2.69115	0.340444	0.548581	-1.92879	0.417516	0.539021
Caudomedial_entorhinal_cortex	-6.92987	4.40771e-07	2.63398e-07	-6.72944	0.00116254	0.001946	-6.85211	0.000295243	0.000462003	-2.62165	0.118262	0.208087	-0.822409	0.720004	0.82107	-3.91106	0.116217	0.197844
Cingulum	-1.84344	0.021396	0.0391064	0.249855	0.827817	0.862686	-3.36028	0.00228001	0.00911647	2.70431	0.102194	0.202472	6.53882	0.00946741	0.069482	-0.299451	0.888899	0.911268
Claustrum	-0.70582	0.57368	0.61615	-1.71679	0.365919	0.48529	0.265557	0.877153	0.902413	3.81218	0.0151853	0.0335079	4.39433	0.0656471	0.132507	3.38066	0.128178	0.240164
Cortex_amygdala_transition_zones	-9.4179	2.21782e-05	1.83894e-05	-11.6928	0.00151252	0.00519676	-8.12254	0.00400141	0.00431301	-5.19062	0.0270257	0.0588336	-6.12273	0.0967579	0.250066	-5.18185	0.0897311	0.154241
Claustrum_dorsal_part	-0.303969	0.816448	0.845566	-3.31312	0.140584	0.219212	1.84147	0.245223	0.399847	4.27783	0.0239031	0.0564907	2.78447	0.393869	0.563882	5.0024	0.0305985	0.0741632
Dorsal_nucleus_of_the_endopiriform	-3.42763	0.0036273	0.0041044	-4.99091	0.0061336	0.0102365	-2.09419	0.181119	0.234054	1.07027	0.509115	0.643252	1.0341	0.708375	0.804523	1.03724	0.622603	0.700703
Dorsal_intermediate_entorhinal_cortex	-0.812419	0.464969	0.518644	-0.455923	0.800812	0.845392	-0.702499	0.610309	0.705799	3.8075	0.0360146	0.072149	5.91949	0.0729405	0.13693	2.42674	0.270404	0.436391
Dorsolateral_entorhinal_cortex	-0.79708	0.459495	0.47666	1.36438	0.400917	0.48529	-1.92893	0.160273	0.188899	3.80593	0.037418	0.0620496	7.85447	0.0126951	0.0358816	1.12669	0.619735	0.687777
Dorsolateral_orbital_cortex	-0.270447	0.87003	0.885188	-0.385268	0.859655	0.883391	0.380895	0.869088	0.902413	4.34561	0.0201878	0.0537668	5.83399	0.0249402	0.0551368	3.6375	0.181931	0.329897
Dorsal_tenia_tecta	-5.48704	2.07115e-05	1.06146e-05	-7.02818	0.0010228	0.001946	-4.45742	0.00775353	0.0084512	-1.06561	0.480658	0.610285	-1.13326	0.596639	0.747491	-1.38	0.52071	0.633046
Ectorhinal_cortex	-4.61145	1.69636e-05	4.61703e-05	-2.62262	0.0720356	0.128249	-5.78469	0.000114015	0.000226418	-0.194991	0.905041	0.935058	3.54157	0.135858	0.349625	-2.82213	0.216267	0.325838
Frontal_cortex_area_3	2.03882	0.024322	0.0387706	4.38327	0.00765677	0.0163164	0.738643	0.429995	0.564942	6.73303	7.01519e-05	0.000183886	10.9362	0.000113978	0.00194732	3.89966	0.0628753	0.107063
Frontal_association_cortex	1.44902	0.327212	0.388072	2.34141	0.405844	0.487317	1.41736	0.326131	0.484427	6.01933	0.000884645	0.00256433	8.67005	0.0122506	0.032403	4.52685	0.0248724	0.087713
Intermediate_nucleus_of_the_endopiriform_claustrum	-6.53412	4.26239e-05	1.90281e-05	-9.43261	7.80777e-06	1.77973e-05	-4.09446	0.0639348	0.064657	-2.1673	0.237585	0.351026	-3.66153	0.16388	0.351748	-0.998678	0.708382	0.756188
Insular_region_not_subdivided	-1.49597	0.130486	0.190996	-4.06362	0.015127	0.0429141	0.463601	0.694562	0.775404	3.08885	0.0566681	0.12003	2.03572	0.448216	0.620723	3.66046	0.0843195	0.153156
Lateral_orbital_cortex	-1.41412	0.337303	0.389376	-2.33876	0.185495	0.291085	-0.119274	0.952532	0.9683	3.16513	0.0820998	0.146131	3.79607	0.125774	0.231549	3.13377	0.237205	0.375118
Lateral_parietal_association_cortex	-4.69485	0.0014678	0.00112168	-2.82281	0.253757	0.316362	-5.74285	0.00206283	0.0024308	-0.240988	0.896379	0.928109	3.30498	0.321903	0.474843	-2.70035	0.223815	0.351401
Primary_motor_cortex	-3.49585	0.000517186	0.000856904	-0.936302	0.558383	0.664296	-5.04361	4.1071e-05	0.000164326	0.980197	0.534854	0.629704	5.3108	0.0588323	0.125218	-2.03995	0.268446	0.381563
Secondary_motor_cortex	-3.21137	0.00205029	0.00371955	-2.2645	0.236657	0.316362	-3.70653	0.00206144	0.00761342	1.24405	0.412332	0.507987	3.8717	0.167343	0.287978	-0.692266	0.693604	0.75506
Medial_entorhinal_cortex	-2.7771	0.0270063	0.0405161	-4.01993	0.0256219	0.0430755	-1.64842	0.349968	0.471449	1.72664	0.332869	0.476421	2.11964	0.459811	0.623112	1.41809	0.560312	0.678949
Medial_orbital_cortex	-1.82671	0.330367	0.388136	-3.39509	0.27268	0.358557	-0.0184246	0.993227	0.996812	2.6595	0.198326	0.297583	2.54108	0.446182	0.565389	3.21499	0.23739	0.381563
Medial_parietal_association_cortex	-4.06018	0.00390279	0.00289356	-2.35012	0.271143	0.316362	-4.94538	0.00893	0.00926089	0.441575	0.806794	0.867548	3.834	0.24121	0.405373	-1.86435	0.388032	0.516979
Piriform_cortex	-5.03143	1.40143e-05	1.02432e-05	-6.45524	0.000199302	0.00101614	-3.98875	0.0136591	0.0129199	-0.571103	0.731736	0.82755	-0.476757	0.85794	0.920851	-0.901703	0.687581	0.750199
Posterolateral_cortical_amygdaloid_area	-7.7449	0.000203704	0.000455152	-9.0721	0.00186345	0.00843815	-7.19307	0.0169395	0.0305899	-3.48696	0.155739	0.295284	-3.35115	0.3027	0.548581	-4.29985	0.227426	0.381563
Posteromedial_cortical_amygdaloid_area	-0.490568	0.729616	0.773926	-0.665498	0.640273	0.750811	-0.597265	0.795981	0.850096	4.18348	0.0590074	0.14283	5.71064	0.0805135	0.249459	2.54827	0.400636	0.553537
Perirhinal_cortex	-2.45774	0.0139254	0.017501	0.312216	0.802315	0.845392	-4.07849	0.00304743	0.0049107	2.05756	0.211559	0.327711	6.6773	0.0114645	0.0565055	-1.07787	0.610108	0.687084
Parietal_cortex_posterior_area_rostral_part	-4.01266	0.00715742	0.0063082	-2.84064	0.277334	0.353207	-4.59991	0.0122834	0.012949	0.481959	0.808041	0.865592	3.31045	0.347862	0.493728	-1.5158	0.536035	0.633046
Rostral_amygdalopiriform_area	-11.4829	2.70216e-06	6.5761e-06	-12.5758	0.000705601	0.00231266	-11.0272	0.00127134	0.00366683	-7.37582	0.00795031	0.0289449	-7.05102	0.0792606	0.22789	-8.23157	0.0367941	0.105215
Primary_somatosensory_cortex	0.000831021	0.999247	0.999908	2.06166	0.182219	0.279416	-1.11648	0.242737	0.371002	4.6114	0.00437588	0.00922783	8.46935	0.000806618	0.00596197	2.00785	0.347806	0.451672
Primary_somatosensory_cortex_barrel_field	-6.99004	7.94508e-06	1.32871e-05	-5.31452	0.0773474	0.112058	-8.10444	2.10093e-06	4.0425e-05	-2.63921	0.162217	0.240639	0.709869	0.831905	0.881803	-5.17015	0.0235116	0.0588938
Primary_somatosensory_cortex_dysgranular_zone	-6.60763	1.08186e-06	1.65674e-06	-4.76794	0.0391288	0.0670386	-7.69573	3.66792e-06	2.05919e-05	-2.27191	0.179184	0.245924	1.23904	0.650092	0.747491	-4.75998	0.032063	0.0646794
Primary_somatosensory_cortex_forelimb_region	-7.38581	2.5772e-08	6.34332e-08	-5.50021	0.0107525	0.019768	-8.60054	5.08249e-07	6.0441e-06	-3.06215	0.0691108	0.107822	0.486871	0.856388	0.902752	-5.68138	0.0100987	0.0244689
Primary_somatosensory_cortex_hindlimb_region	-8.06398	1.47876e-08	1.02658e-08	-6.17283	0.00782074	0.0113618	-9.27719	4.65611e-07	1.20318e-06	-3.77726	0.0259953	0.0449775	-0.251455	0.930214	0.952217	-6.37841	0.00259881	0.00803724
Primary_somatosensory_cortex_jaw_region	-2.68223	0.0221489	0.0320547	0.479389	0.805125	0.845392	-4.4982	0.000829369	0.00429273	1.79882	0.298704	0.387162	6.78048	0.00943188	0.0290625	-1.48609	0.520178	0.633046
Primary_somatosensory_cortex_shoulder_region	-8.57012	8.39545e-08	2.90342e-08	-7.98264	0.00526262	0.00844133	-9.0536	4.10207e-06	6.74737e-06	-4.3006	0.0221068	0.0403764	-2.13794	0.513251	0.64226	-6.16644	0.00749673	0.0189639
Primary_somatosensory_cortex_trunk_region	-6.04079	2.84869e-05	1.47216e-05	-4.5612	0.0747271	0.103817	-6.9484	7.76283e-05	8.84382e-05	-1.64838	0.355323	0.468361	1.4765	0.654965	0.747491	-3.96392	0.0540869	0.108129
Primary_somatosensory_cortex_upper_lip_region	-1.51738	0.221289	0.284795	0.0860879	0.9695	0.972735	-2.18299	0.0966887	0.212472	3.02578	0.0743396	0.129487	6.40052	0.0277437	0.069482	0.902513	0.671114	0.735772
Secondary_somatosensory_cortex	-2.84187	0.00638081	0.0259735	-3.91814	0.0318012	0.0692974	-1.87423	0.132546	0.299665	1.65904	0.282556	0.454817	2.13282	0.367679	0.579783	1.25935	0.562232	0.659395
Somatosensory (Combined)	-4.44004	7.39035e-05	0.000167649	-3.20833	0.10971	0.167617	-5.10679	0.000100438	0.000881231	-0.00110289	0.999441	0.99943	2.90869	0.262106	0.434786	-2.08742	0.309	0.429344
Temporal_association_area	-5.80128	6.15499e-06	1.86209e-05	-4.14335	0.0490561	0.0881896	-6.77976	3.8227e-05	0.000158431	-1.42425	0.417539	0.555263	1.93949	0.47793	0.651743	-3.83241	0.107663	0.187122
Primary_visual_cortex	-8.70225	1.44012e-08	1.13273e-07	-9.17016	0.000160737	0.000865509	-8.15149	7.3349e-05	0.000365765	-4.45566	0.0125935	0.0403764	-3.40734	0.239182	0.434786	-5.23011	0.0305553	0.0741632
Primary_visual_cortex_binocular_area	-9.11666	1.15564e-07	2.14347e-07	-8.97945	0.00111911	0.00286823	-8.78946	6.07219e-05	0.000207914	-4.84652	0.0155336	0.0318998	-3.16525	0.337177	0.489113	-5.82935	0.0278084	0.0618855
Primary_visual_cortex_monocular_area	-7.8194	2.46722e-05	3.16865e-05	-8.07896	0.00265259	0.00850606	-7.08116	0.00410001	0.00643132	-3.49178	0.0953706	0.149435	-2.22551	0.488301	0.633366	-4.04415	0.161043	0.244772
Secondary_visual_cortex_lateral_area	-8.33014	5.83855e-08	2.14347e-07	-7.68438	0.00225435	0.00526225	-8.51924	1.74032e-05	0.000144047	-4.03623	0.0324166	0.0669042	-1.81037	0.551031	0.666761	-5.57035	0.0286745	0.0694285
Secondary_visual_cortex_mediolateral_area	-5.67401	0.00257919	0.00277064	-5.1715	0.0349176	0.0712522	-5.50936	0.041082	0.0482657	-1.22754	0.581978	0.682359	0.844384	0.801384	0.867864	-2.38807	0.445411	0.553537
Secondary_visual_cortex_mediomedial_area	-6.44221	5.36218e-05	0.00013627	-6.26189	0.00471738	0.019768	-6.27452	0.00614182	0.00926089	-2.04542	0.310012	0.433647	-0.272532	0.933664	0.952217	-3.24979	0.231829	0.337294
Claustrum_ventral_part	-0.433403	0.756345	0.784688	-3.31082	0.18608	0.270014	1.5612	0.333225	0.473619	4.17334	0.0321126	0.0662462	2.80861	0.419134	0.576477	4.74479	0.0355295	0.0779115
Ventral_nucleus_of_the_endopiriform_claustrum	-3.46268	0.00351605	0.0053272	-3.12189	0.0657754	0.128249	-3.48693	0.0387777	0.056205	1.0543	0.540554	0.682359	3.05804	0.331479	0.537947	-0.410263	0.842648	0.887272
Ventral_intermediate_entorhinal_cortex	-0.395762	0.743702	0.7821	-0.0218865	0.991158	0.990607	-0.36618	0.814674	0.874796	4.24885	0.0269335	0.0669042	6.37108	0.0634676	0.136688	2.78495	0.240247	0.413263
Ventral_orbital_cortex	-4.21412	0.0114164	0.0114111	-6.13462	0.0079221	0.0163164	-2.39641	0.296685	0.35889	0.2405	0.901352	0.928109	-0.291937	0.903447	0.936049	0.831124	0.781326	0.816757
Ventral_tenia_tecta	-5.31796	0.00193165	0.00178265	-8.77297	0.00170028	0.00346249	-2.83913	0.193348	0.234605	-0.8516	0.629517	0.732107	-2.96233	0.27407	0.462165	0.344903	0.885022	0.911268
CA10r	-5.11463	5.7162e-07	2.5065e-07	-3.74617	0.00831713	0.0108441	-6.35586	8.45606e-06	1.37526e-05	-0.71463	0.673648	0.763872	2.37492	0.394046	0.563882	-3.46567	0.0820691	0.154241
LMol	-4.06765	5.74407e-07	1.61024e-07	-2.88787	0.0263715	0.0379302	-5.07951	1.01952e-06	9.56964e-07	0.37852	0.799022	0.865592	3.27526	0.199597	0.354243	-2.13369	0.200403	0.325838
CA1Rad	-5.04171	3.7061e-07	1.13273e-07	-4.05913	0.0105671	0.0163164	-5.82804	1.19745e-05	9.64466e-06	-0.637814	0.65974	0.753128	2.03344	0.427585	0.576477	-2.89782	0.0767263	0.159517
CA2Py	1.70771	0.172887	0.260495	1.97196	0.302623	0.452323	1.44209	0.413962	0.531647	6.35442	0.000204337	0.000644702	8.3586	0.000509636	0.00596197	4.56504	0.0549822	0.111959
CA20r	0.0729457	0.943942	0.955327	0.949077	0.470621	0.579523	-0.765658	0.621632	0.705799	4.66785	0.00636756	0.0130392	7.31171	0.00234213	0.0171887	2.28162	0.317554	0.436391
CA2Rad	1.24179	0.333936	0.434233	1.07531	0.619715	0.730659	1.37084	0.41751	0.551268	5.84573	0.000192343	0.000684256	7.3627	0.000940837	0.00871628	4.49715	0.0419619	0.0954563
CA3Py_Inner	-3.56322	0.00124657	0.00365036	-2.55393	0.172235	0.271527	-4.73	0.000113791	0.00268928	0.921467	0.556126	0.688556	3.61534	0.194461	0.349625	-1.7605	0.197645	0.465691
CA3Py_Outer	1.6149	0.126944	0.210531	1.3317	0.375144	0.52524	1.48911	0.304219	0.43776	6.26843	4.55327e-05	0.000226509	7.62247	5.56531e-05	0.00380172	4.65455	0.0240692	0.0664309
CA30r	1.37117	0.124175	0.162792	1.77453	0.168055	0.246667	0.693337	0.5331	0.63909	6.03108	0.000268179	0.000711959	8.1552	0.00140529	0.0129068	3.80273	0.0432937	0.0937141
CA3Rad	1.3393	0.227159	0.320893	0.587052	0.748268	0.834955	1.62985	0.247275	0.371503	5.96685	4.84725e-05	0.000217393	6.82466	0.000420603	0.00795891	4.79197	0.015302	0.0426769
SLu	1.32017	0.237437	0.336815	0.832678	0.630173	0.743559	1.38039	0.350986	0.482035	5.94861	6.82405e-05	0.000368527	7.07452	0.000106122	0.00572343	4.54147	0.0262841	0.0697532
MoDG	-3.88228	0.000517911	0.000773	-2.93337	0.11794	0.160976	-4.96508	0.000140449	0.000745015	0.54729	0.75213	0.839387	3.21632	0.26501	0.458202	-2.06633	0.275252	0.44723
GrDG	-5.43151	5.43693e-05	0.000149389	-4.05127	0.0974661	0.128249	-6.83356	2.1161e-06	0.000172691	-1.02293	0.580235	0.707745	2.06593	0.549161	0.655448	-3.9462	0.021264	0.15205
PoDG	-6.35505	5.06472e-05	0.000149389	-4.35758	0.130652	0.171399	-8.12447	2.41351e-06	0.000195518	-1.94167	0.330408	0.476421	1.78759	0.648382	0.740826	-5.23545	0.00274514	0.0716623
CA1Py	-5.76884	1.87653e-07	4.91262e-08	-4.70481	0.005333	0.00802985	-6.68908	1.1671e-05	9.10996e-06	-1.39432	0.371405	0.476421	1.36304	0.61249	0.735867	-3.79774	0.0339763	0.0751576
Olfactory_bulb_glomerular_layer	-11.9009	4.31894e-09	9.29552e-10	-13.0249	2.03183e-05	8.70881e-05	-11.8682	2.1051e-06	1.08711e-06	-7.7852	0.00102434	0.00202605	-7.53898	0.0130278	0.069482	-9.06754	0.00459615	0.00886179
Olfactory_bulb_external_plexiform_layer	-11.8638	4.69825e-09	5.54169e-10	-13.3077	2.55733e-06	7.48248e-06	-11.4346	3.50897e-05	1.61611e-05	-7.76036	0.0012049	0.00185532	-7.83424	0.008751	0.0445557	-8.63613	0.0118146	0.0208175
Olfactory_bulb_mitral_cell_layer	-12.1324	5.59377e-09	6.62088e-10	-13.6696	2.55389e-06	7.48248e-06	-11.5805	6.0014e-05	2.73419e-05	-8.03353	0.000977922	0.00141885	-8.21315	0.00926027	0.0408466	-8.77556	0.0115997	0.0208175
Olfactory_bulb_internal_plexiform_layer	-11.7348	1.16035e-08	1.57681e-09	-13.2901	2.25763e-06	7.48248e-06	-11.1749	0.00010253	4.93094e-05	-7.61891	0.00157026	0.00231413	-7.81216	0.0108896	0.0471942	-8.35836	0.0155379	0.0269995
Olfactory_bulb_granule_cell_layer	-9.46128	2.10297e-07	4.44365e-08	-10.3704	2.42879e-05	5.87339e-05	-9.32069	0.000340785	0.000195518	-5.24244	0.0188277	0.0300052	-4.71079	0.0983421	0.22789	-6.44884	0.0431743	0.0697532
Accessory_olfactory_bulb_glomerular_external_plexiform_and_mitral_cell_layer	-0.371731	0.810523	0.822686	-3.06704	0.250367	0.316362	1.24328	0.491052	0.564942	4.30695	0.0531872	0.089413	3.15231	0.348895	0.527176	4.4687	0.126669	0.197844
Accessory_olfactory_bulb_granule_cell_layer	-8.00623	0.00120535	0.00103402	-8.33167	0.0179427	0.0284387	-8.65006	0.00979144	0.0125873	-3.69505	0.230294	0.30825	-2.36959	0.604295	0.719615	-5.88649	0.135758	0.207875
Anterior_olfactory_nucleus	0.000109293	0.999901	0.999908	0.375013	0.804133	0.845392	-0.476069	0.659783	0.775404	4.68208	0.0103734	0.0213948	6.77565	0.0329406	0.0815841	2.67725	0.200967	0.325838
subiculum	-1.34738	0.146472	0.272241	-0.831712	0.602318	0.721288	-1.7203	0.150497	0.310676	3.22665	0.0540559	0.14844	5.47145	0.070021	0.213378	1.34321	0.489284	0.633046
Medial_amygdala	5.08101	0.000498777	0.000866023	4.90977	0.0319329	0.0512156	4.53781	0.00571682	0.01411	9.97755	3.7349e-05	0.000126191	11.5884	0.0044158	0.022008	7.78107	0.00228007	0.00886179
Medial_preoptic_nucleus	11.3485	1.2172e-10	3.61441e-11	10.589	0.00025165	0.000556544	11.7699	4.28313e-07	7.72022e-07	16.5022	6.10688e-10	1.50371e-09	17.6487	0.000286535	0.00282199	15.2078	5.19074e-07	3.28351e-06
Whole brain volume										4.63918	0.00148463		6.34873	0.0127382		3.13506	0.0711367
	Relative and Absolute volume comparisons between TAOK2 KO and WT brains using a linear model is shown
	"Combined" sub-column refers to differences between male and female mice combined
	"Sex (M) sub-columns refers to differences between only male mice
	"Sex (F) sub-columns refers to differences between only female mice
	%diff refers to the % increase or decrease compared to the WT brain region
	p-value referrs to regular p-value of the comparison
	FDR refers to the adjusted p-value taking into account the false discovery rate
		Refers to significant negative difference; FDR-adjusted p-values < 0.05
		Refers to a trend towards a negative difference; FDR-adjusted p-values < 0.10 and p-value <0.05
		Refers to a trend towards a positive difference; FDR-adjusted p-values < 0.10 and p-value <0.05
		Refers to a significant positive difference; FDR-adjusted p-values < 0.05
		Refers to p-values or FDR-adjusted p-values <0.05

## Sheet: Het vs WT
Brain Regions	LM Het vs WT
	Relative									Absolute
	Genotype			Sex (M)			Sex (F)			Genotype			Sex (M)			Sex (F)
	% Diff	p-value	FDR	% Diff	p-value	FDR	% Diff	p-value	FDR	% Diff	p-value	FDR	% Diff	p-value	FDR	% Diff	p-value	FDR
amygdala	0.164577	0.860468	0.911756	0.0334752	0.976285	0.998937	0.231816	0.867095	0.937513	3.38121	0.0688249	0.267484	2.1816	0.539184	0.967126	4.12476	0.0706018	0.223361
anterior_commissure_pars_anterior	-1.60134	0.108346	0.51685	-2.64842	0.00395512	0.544683	-0.956252	0.537835	0.863569	1.47895	0.414037	0.677409	-0.665432	0.797386	0.967126	2.81739	0.271822	0.432859
anterior_commissure_pars_posterior	-0.699579	0.668036	0.842138	-3.13049	0.0615038	0.681156	0.819035	0.743155	0.909561	2.46149	0.239922	0.47782	-1.13133	0.728135	0.967126	4.71948	0.0967632	0.282614
basal_forebrain	1.12612	0.164288	0.566776	0.955011	0.467513	0.917054	1.1976	0.152038	0.662251	4.34311	0.0151649	0.196065	3.15096	0.375941	0.967126	5.06979	0.0143768	0.143102
bed_nucleus_of_stria_terminalis	1.93157	0.116671	0.476798	2.53174	0.0640263	0.76099	1.46821	0.163126	0.571966	5.13612	0.0121445	0.188853	4.71863	0.178613	0.967126	5.33991	0.0273377	0.136719
cerebellar_peduncle_inferior	0.486712	0.714632	0.868541	-0.645734	0.805395	0.967211	1.18865	0.454152	0.790382	3.66957	0.0284796	0.276871	1.35578	0.683339	0.967126	5.11494	0.00733159	0.146427
cerebellar_peduncle_middle	-0.576631	0.676092	0.842138	-3.68232	0.231202	0.804508	1.36739	0.262555	0.728705	2.59574	0.258536	0.479311	-1.58691	0.748978	0.967126	5.21489	0.0193459	0.148835
cerebellar_peduncle_superior	4.65775	0.000280204	0.271289	5.8703	0.0145344	0.544683	3.9382	0.012337	0.57529	7.92552	0.000549623	0.113811	8.05422	0.0641625	0.967126	7.87858	0.00479919	0.120919
cerebral_aqueduct	2.76325	0.312017	0.651422	2.59455	0.460696	0.917054	2.88452	0.473847	0.785834	5.96736	0.0790504	0.226383	4.71185	0.273069	0.967126	6.76486	0.174447	0.256037
cerebral_peduncle	0.469541	0.628768	0.842138	-1.12281	0.461196	0.917054	1.46618	0.237023	0.591836	3.69204	0.0667526	0.276871	1.05027	0.780112	0.967126	5.34297	0.0232855	0.115681
colliculus_inferior	1.97253	0.0482843	0.476798	1.27515	0.54257	0.917054	2.40335	0.0315374	0.545094	5.21147	0.00921513	0.119572	3.41522	0.429631	0.967126	6.33311	0.00266931	0.101386
colliculus_superior	2.7281	0.00630871	0.372979	3.45287	0.0204228	0.583787	2.23955	0.0627156	0.623571	5.93346	0.00160896	0.115779	5.61301	0.119818	0.967126	6.11309	0.00721762	0.115681
corpus_callosum	-0.504504	0.590482	0.817924	-0.922408	0.557812	0.917054	-0.234951	0.847476	0.937513	2.65596	0.160017	0.374215	1.20575	0.736415	0.967126	3.56905	0.112735	0.261618
corticospinal_tract_pyramids	7.42604	0.0106855	0.271289	4.61	0.211923	0.855331	9.18551	0.0287636	0.398298	10.753	0.00135457	0.113811	6.69973	0.0531555	0.967126	13.2774	0.00736072	0.101386
cuneate_nucleus	-0.328366	0.911182	0.94471	-2.77425	0.527924	0.917054	1.19806	0.749022	0.909561	2.80531	0.398128	0.625988	-0.634164	0.914564	0.986411	4.99602	0.206407	0.354739
facial_nerve_cranial_nerve_7	-0.537601	0.758757	0.891641	1.07875	0.702406	0.956214	-1.51431	0.524748	0.869007	2.6247	0.178392	0.528837	3.11627	0.428642	0.967126	2.34582	0.302168	0.616239
fasciculus_retroflexus	1.93188	0.0292891	0.373964	1.09742	0.432164	0.917054	2.43813	0.0406395	0.510267	5.16383	0.00466966	0.119572	3.2168	0.31545	0.967126	6.37596	0.00686059	0.101386
fimbria	0.212593	0.88679	0.933537	-0.0182298	0.99386	0.998937	0.343197	0.867049	0.937513	3.3876	0.149101	0.330256	2.16804	0.591075	0.967126	4.14487	0.182393	0.27584
fornix	1.83611	0.092542	0.492201	2.83828	0.134593	0.804508	1.21066	0.390436	0.785834	5.0744	0.0152033	0.182517	5.09245	0.189796	0.967126	5.06973	0.0545573	0.136719
fourth_ventricle	2.02822	0.424295	0.760916	-0.746242	0.851359	0.998937	3.76808	0.273254	0.60724	5.26252	0.0765497	0.31062	1.30063	0.755371	0.967126	7.76996	0.0677331	0.146427
fundus_of_striatum	-0.529191	0.78038	0.881544	-3.90982	0.156275	0.76099	1.59552	0.546655	0.825136	2.70411	0.257336	0.47782	-1.81336	0.671626	0.967126	5.55036	0.0587596	0.242431
globus_pallidus	0.591484	0.473209	0.815807	-0.044924	0.967512	0.998937	0.987887	0.410543	0.811515	3.81314	0.0308513	0.267484	2.09168	0.531067	0.967126	4.88997	0.0215956	0.206393
habenular_commissure	-0.541832	0.86796	0.917667	-6.48724	0.317721	0.804508	3.19955	0.37096	0.734838	2.77112	0.464286	0.61578	-4.12757	0.581442	0.967126	7.10296	0.086197	0.251827
hypothalamus	2.21884	0.00699585	0.363803	1.85798	0.173846	0.8564	2.43364	0.0265884	0.510267	5.47375	0.00546991	0.119572	4.04448	0.265497	0.967126	6.36355	0.0101964	0.101386
inferior_olivary_complex	7.57684	0.0266599	0.363803	3.40713	0.407583	0.917054	10.1834	0.0418079	0.398298	10.8936	0.00442246	0.119572	5.39703	0.0980574	0.967126	14.3222	0.0135884	0.101386
internal_capsule	0.870511	0.305153	0.703714	1.5352	0.333011	0.917054	0.474848	0.650948	0.884618	4.07171	0.033516	0.244282	3.72945	0.306955	0.967126	4.3044	0.0636068	0.201066
interpedunclar_nucleus	-0.131128	0.946834	0.959066	-1.15249	0.695166	0.953173	0.492819	0.858902	0.937513	2.99225	0.276606	0.431149	0.90269	0.839587	0.967126	4.29452	0.251654	0.354739
lateral_olfactory_tract	-2.29363	0.0464126	0.372979	-4.03736	0.00575223	0.544683	-1.21674	0.447194	0.75132	0.827167	0.65391	0.782855	-1.97365	0.523116	0.967126	2.58227	0.287268	0.432859
lateral_septum	1.6294	0.171601	0.556911	4.36747	0.0260224	0.723461	-0.117491	0.919864	0.957339	4.83328	0.0114567	0.196065	6.56663	0.0419528	0.967126	3.73045	0.128329	0.261618
lateral_ventricle	-0.564383	0.733248	0.881544	1.98744	0.541988	0.917054	-2.17227	0.227709	0.57529	2.60771	0.27178	0.522412	4.2121	0.346923	0.967126	1.60396	0.582943	0.630075
mammillary_bodies	0.49187	0.747947	0.881544	0.50647	0.568238	0.994626	0.528033	0.817757	0.914537	3.68788	0.128713	0.276871	2.60221	0.395103	0.967126	4.39646	0.190175	0.27584
mammilothalamic_tract	2.51626	0.0459925	0.395593	3.02343	0.164647	0.804508	2.21581	0.181869	0.591836	5.75453	0.00722967	0.119572	5.14881	0.195716	0.967126	6.14753	0.0206872	0.115681
medial_lemniscus_medial_longitudinal_fasciculus	4.96321	0.00518983	0.271289	3.67369	0.170392	0.804508	5.76744	0.0201862	0.398298	8.20968	0.000540167	0.0874995	5.7129	0.0394166	0.967126	9.77039	0.00530524	0.101386
medial_septum	4.12673	0.00100116	0.271289	5.21833	0.0336613	0.681156	3.42605	0.0147303	0.427518	7.43487	0.000303795	0.110401	7.50769	0.0525969	0.967126	7.38199	0.00401201	0.101386
medulla	2.30584	0.0799467	0.401773	1.56532	0.37991	0.8564	2.75656	0.15069	0.543432	5.52638	0.00401394	0.119572	3.61734	0.244734	0.967126	6.71591	0.00972426	0.102142
midbrain	2.0532	0.0172003	0.372979	2.14428	0.159777	0.804508	1.98976	0.0740343	0.57529	5.25772	0.0055415	0.119572	4.25596	0.21445	0.967126	5.88295	0.0151122	0.115681
nucleus_accumbens	-0.353032	0.754291	0.881544	-0.772669	0.591723	0.917054	-0.121005	0.938046	0.957339	2.78713	0.0741759	0.29376	1.28883	0.591976	0.967126	3.71012	0.0846232	0.27584
olfactory_peduncle	-0.881211	0.269201	0.673937	-1.17356	0.252446	0.804508	-0.719747	0.516114	0.869007	2.28441	0.0936247	0.400375	0.873447	0.716635	0.967126	3.15709	0.0725259	0.346256
olfactory_tubercle	-1.52579	0.422378	0.685593	-3.42229	0.323093	0.804508	-0.351142	0.881365	0.937513	1.69352	0.454636	0.643642	-1.24726	0.77276	0.967126	3.5382	0.195998	0.338713
optic_tract	0.420582	0.728825	0.881544	-2.36424	0.188398	0.804508	2.16589	0.185352	0.618504	3.6212	0.0980298	0.330553	-0.208469	0.95759	0.991055	6.03369	0.0273556	0.115681
periaqueductal_grey	2.58803	0.0237069	0.473465	4.58936	0.0257729	0.681156	1.33095	0.311764	0.797195	5.78315	0.00371163	0.119572	6.73859	0.0711222	0.967126	5.18813	0.0368514	0.193049
pons	2.2345	0.0201998	0.476798	2.41242	0.219623	0.804508	2.14265	0.0461973	0.662251	5.47645	0.0013532	0.182517	4.51914	0.208727	0.967126	6.0892	0.000677945	0.115681
pontine_nucleus	-1.56279	0.359838	0.706	-3.85307	0.227884	0.804508	-0.131335	0.948435	0.964037	1.57966	0.532668	0.720023	-1.70735	0.745703	0.967126	3.63264	0.178107	0.354739
posterior_commissure	4.5036	0.00118554	0.271289	4.77079	0.0502018	0.683087	4.30441	0.0112965	0.510267	7.7793	0.000745254	0.110401	7.02357	0.108209	0.967126	8.23413	0.00373684	0.101386
pre_para_subiculum	4.19006	0.000389443	0.0699738	3.33694	0.0147765	0.681156	4.71667	0.00831527	0.36332	7.49116	0.00031845	0.0246955	5.5857	0.145109	0.967126	8.68067	0.000777378	0.100731
stria_medullaris	2.25998	0.0427404	0.476798	1.7391	0.423285	0.917054	2.57531	0.0553208	0.57529	5.49628	0.00980268	0.1232	3.95111	0.341399	0.967126	6.45885	0.0114072	0.101386
stria_terminalis	1.77181	0.168599	0.523114	0.812747	0.707835	0.956214	2.35902	0.167847	0.556423	4.98431	0.0273032	0.201514	3.01119	0.438229	0.967126	6.21411	0.0362281	0.102142
striatum	-1.03311	0.210433	0.523114	0.979885	0.394337	0.883779	-2.28907	0.0289924	0.427518	2.03006	0.156078	0.372193	2.97065	0.211178	0.967126	1.45028	0.451117	0.513164
subependymale_zone_rhinocele	0.699341	0.43531	0.794965	-1.08341	0.416268	0.917054	1.80736	0.142284	0.57529	3.89686	0.0302525	0.265674	1.01403	0.743471	0.967126	5.70046	0.0129302	0.124547
superior_olivary_complex	1.49663	0.346504	0.752452	-1.1852	0.679937	0.948141	3.17489	0.108902	0.662251	4.76832	0.0175845	0.276871	0.896721	0.815785	0.967126	7.20443	0.00198577	0.148835
thalamus	1.11913	0.319083	0.633985	0.0843705	0.967951	0.998937	1.76047	0.207775	0.618504	4.29282	0.0459241	0.196065	2.19747	0.58033	0.967126	5.60162	0.0355935	0.120919
third_ventricle	2.04866	0.220008	0.604185	0.597731	0.822106	0.994994	2.94388	0.197507	0.60724	5.33851	0.0436438	0.212176	2.90022	0.529534	0.967126	6.86087	0.0467433	0.124547
ventral_tegmental_decussation	1.03422	0.421435	0.742309	1.21097	0.534072	0.917054	0.891185	0.598831	0.869007	4.19113	0.0269483	0.201514	3.24826	0.285531	0.967126	4.76358	0.0651771	0.255523
lobules_1_2_lingula_and_central_lobule_ventral	1.3547	0.511611	0.787704	1.60204	0.584667	0.948141	1.20203	0.686162	0.869007	4.57375	0.0990775	0.276871	3.74967	0.40404	0.967126	5.09339	0.17755	0.269816
lobule_3_central_lobule_dorsal	2.62081	0.0742864	0.473465	1.95122	0.468734	0.917054	3.06101	0.0746719	0.510267	5.85063	0.00693406	0.119572	4.01764	0.297483	0.967126	7.00696	0.00631488	0.101386
lobules_4_5_culmen_ventral_and_dorsal	-0.956182	0.454172	0.723762	-0.0224258	0.991045	0.998937	-1.50457	0.386634	0.728705	2.19443	0.176662	0.364723	1.98655	0.526002	0.967126	2.35167	0.213732	0.354739
lobule_6_declive	-0.828064	0.594253	0.815807	-3.06756	0.150621	0.804508	0.568289	0.798701	0.914537	2.37759	0.269269	0.416334	-0.907927	0.829552	0.967126	4.43992	0.0778255	0.182203
lobule_7_tuber_or_folium	-0.577748	0.762788	0.896435	-4.00746	0.146447	0.8564	1.57219	0.550981	0.869007	2.64815	0.286857	0.553728	-1.83836	0.69153	0.967126	5.46197	0.0610996	0.301921
lobule_8_pyramis	-1.89635	0.249645	0.604185	-3.3481	0.181041	0.804508	-0.98893	0.663917	0.887693	1.33799	0.499487	0.720023	-1.20175	0.752608	0.967126	2.92531	0.203082	0.432859
lobule_9_uvula	-2.10895	0.246633	0.523114	-2.69474	0.295706	0.804508	-1.80091	0.419647	0.75132	0.970568	0.645494	0.766345	-0.701499	0.839395	0.967126	1.99057	0.451768	0.608715
lobule_10_nodulus	2.60242	0.318125	0.606562	4.45225	0.356631	0.804508	1.39028	0.652443	0.869007	5.86295	0.0499066	0.201696	6.75931	0.262462	0.967126	5.26493	0.123014	0.27584
anterior_lobule_lobules_4_5	2.52529	0.182366	0.476798	5.64512	0.0422363	0.544683	0.561355	0.821609	0.918342	5.76046	0.0277241	0.119572	7.93991	0.0864774	0.967126	4.39672	0.188672	0.295762
simple_lobule_lobule_6	-1.51823	0.182388	0.523114	0.0479552	0.977604	0.998937	-2.48885	0.111211	0.510267	1.60201	0.350925	0.528837	2.14025	0.532669	0.967126	1.27708	0.531611	0.672097
crus_1_ansiform_lobule_lobule_6	-2.91256	0.0161664	0.301148	-0.97354	0.567888	0.917054	-4.11423	0.0142001	0.398298	0.16127	0.913043	0.945239	1.03335	0.682071	0.967126	-0.370275	0.850239	0.906691
crus_2_ansiform_lobule_lobule_7	-2.16544	0.19579	0.521718	0.903276	0.664222	0.948141	-3.92548	0.0867742	0.510267	0.950414	0.607118	0.782855	2.94983	0.323061	0.967126	-0.163494	0.942114	0.963246
paramedian_lobule_lobule_7	-2.92851	0.134393	0.476798	-2.85899	0.196339	0.804508	-2.92412	0.296992	0.662251	0.189634	0.931733	0.94709	-0.845041	0.815429	0.967126	0.866173	0.750642	0.843812
copula_pyramis_lobule_8	-2.85896	0.136816	0.476798	-4.1886	0.0469827	0.681156	-2.02904	0.487603	0.785834	0.263726	0.900899	0.926806	-2.20715	0.493984	0.967126	1.80803	0.530829	0.685983
flocculus_FL	0.153279	0.922245	0.946364	2.06077	0.551947	0.917054	-1.0205	0.527612	0.800405	3.39287	0.132983	0.276871	4.26505	0.43308	0.967126	2.86597	0.158957	0.354739
paraflocculus_PFL	-3.76879	0.158333	0.50379	1.67237	0.561159	0.948141	-7.17048	0.0579551	0.398298	-0.781296	0.761908	0.844494	3.61486	0.283162	0.967126	-3.52203	0.327713	0.432859
trunk_of_arbor_vita	1.17496	0.17802	0.521718	0.861349	0.557907	0.917054	1.36501	0.242422	0.618504	4.37463	0.0108657	0.188853	2.93585	0.367337	0.967126	5.27267	0.0118958	0.101386
lobule_1_2_white_matter	-0.164357	0.93822	0.958207	-3.38902	0.276287	0.8564	1.86753	0.527389	0.829301	3.07538	0.289746	0.490385	-1.36226	0.75839	0.967126	5.88765	0.142582	0.27584
lobule_3_white_matter	0.941155	0.605522	0.82835	0.40154	0.778155	0.994626	1.30241	0.641304	0.869007	4.18242	0.0823189	0.265674	2.48824	0.416765	0.967126	5.25382	0.119779	0.27584
trunk_of_lobules_1_3_white_matter	1.25447	0.417383	0.706	0.666921	0.71391	0.953173	1.62401	0.485849	0.797195	4.4598	0.0355516	0.196065	2.7226	0.288344	0.967126	5.5484	0.0756034	0.206393
lobules_4_5_white_matter	2.43871	0.183126	0.50379	0.944863	0.804812	0.967211	3.37899	0.0849639	0.510267	5.68798	0.0127761	0.119572	2.93628	0.514274	0.967126	7.40697	0.00296429	0.101386
lobules_6_7_white_matter	0.416316	0.839565	0.896435	-3.23311	0.215245	0.804508	2.6993	0.350983	0.665032	3.71334	0.118764	0.244282	-1.14423	0.774645	0.967126	6.75088	0.0186555	0.101386
lobule_8_white_matter	-2.39141	0.325794	0.633985	-3.28873	0.278833	0.804508	-1.86074	0.603007	0.869007	0.76894	0.758888	0.838199	-1.3246	0.690072	0.967126	2.06964	0.572098	0.704089
trunk_of_lobules_6_8_white_matter	-0.471557	0.772452	0.896435	0.232991	0.936214	0.998937	-0.916369	0.662496	0.909561	2.68417	0.192985	0.400375	2.23443	0.585271	0.967126	2.96482	0.228432	0.424649
lobule_9_white_matter	-2.23141	0.267629	0.556911	-3.86479	0.20532	0.804508	-1.24743	0.55882	0.863569	0.825554	0.721012	0.807963	-1.98932	0.586213	0.967126	2.59775	0.350148	0.493405
lobule_10_white_matter	4.19946	0.186609	0.521718	9.6598	0.0923642	0.681156	0.893258	0.820524	0.935264	7.50669	0.0276497	0.196065	12.0786	0.0749852	0.967126	4.75828	0.233039	0.395078
anterior_lobule_white_matter	2.67087	0.200934	0.51685	5.74632	0.0430062	0.61029	0.796304	0.788927	0.914537	5.94917	0.0376885	0.188853	8.07917	0.0985899	0.967126	4.66795	0.217895	0.312726
simple_lobule_white_matter	-0.974365	0.54534	0.798293	-0.609651	0.807318	0.994626	-1.18914	0.595535	0.829301	2.23421	0.312295	0.47782	1.50121	0.714462	0.967126	2.70348	0.326046	0.432859
crus_1_white_matter	-2.54114	0.16389	0.476798	-2.18821	0.441725	0.892895	-2.76956	0.274276	0.62005	0.598431	0.786535	0.84437	-0.179908	0.960597	0.991055	1.08276	0.717695	0.803822
trunk_of_simple_and_crus_1_white_matter	2.0635	0.300973	0.557683	0.526904	0.82761	0.991748	3.03749	0.275845	0.60724	5.42331	0.0333838	0.188853	2.70178	0.519774	0.967126	7.12301	0.0227716	0.102142
crus_2_white_matter	-2.47214	0.307276	0.606562	-1.83033	0.554605	0.917054	-2.76426	0.38	0.743558	0.650936	0.813746	0.855407	0.106916	0.974851	0.991055	1.0638	0.765381	0.843812
paramedian_lobule	-4.69518	0.0748414	0.401773	-8.09715	0.0142086	0.544683	-2.58089	0.474478	0.785834	-1.63047	0.55978	0.723046	-6.26123	0.126857	0.967126	1.23626	0.723871	0.822885
trunk_of_crus_2_and_paramedian_white_matter	-2.54597	0.194925	0.494671	-2.29115	0.413554	0.8564	-2.66266	0.326919	0.662251	0.54668	0.807567	0.855407	-0.363574	0.916756	0.988208	1.14305	0.696252	0.803822
copula_white_matter	-1.88582	0.389881	0.723762	-6.3254	0.0525982	0.681156	0.924036	0.75786	0.914537	1.32438	0.589913	0.753665	-4.34926	0.246969	0.967126	4.92104	0.130504	0.304291
paraflocculus_white_matter	-2.09021	0.242059	0.642491	2.38719	0.325156	0.917054	-4.90052	0.0265438	0.398298	0.942636	0.605996	0.80554	4.39766	0.192242	0.967126	-1.21895	0.557013	0.74828
flocculus_white_matter	1.45752	0.509792	0.73986	1.99324	0.641851	0.917054	1.1681	0.657512	0.869007	4.76595	0.0880512	0.212176	4.14308	0.493232	0.967126	5.18608	0.0755308	0.223361
dentate_nucleus	1.06477	0.508606	0.787704	0.921884	0.780757	0.956214	1.16214	0.53027	0.869007	4.25439	0.0515471	0.276871	2.95216	0.513431	0.967126	5.0745	0.0376264	0.242431
nucleus_interpositus	1.14977	0.353945	0.706	0.0177461	0.9939	0.998937	1.83757	0.212041	0.702369	4.38206	0.0317538	0.226383	2.15418	0.585198	0.967126	5.76979	0.0183834	0.115681
fastigial_nucleus	1.76604	0.236062	0.606562	1.41919	0.594926	0.917054	1.95862	0.294047	0.757374	5.0161	0.0134435	0.188853	3.52808	0.366018	0.967126	5.93538	0.0160864	0.115681
Cingulate_cortex_area_24a	-1.15051	0.448809	0.787704	-3.47153	0.0900948	0.804508	0.300157	0.887012	0.947676	1.99758	0.272744	0.55615	-1.57466	0.600741	0.967126	4.22889	0.055491	0.302888
Cingulate_cortex_area_24a.1	0.46496	0.718552	0.881544	-2.98605	0.145342	0.804508	2.63315	0.111313	0.57529	3.65933	0.0329532	0.267484	-1.07467	0.738453	0.967126	6.64156	0.000321648	0.115681
Cingulate_cortex_area_24b	-1.86436	0.308582	0.606562	-1.72329	0.592493	0.917054	-1.9246	0.411458	0.727072	1.1437	0.557093	0.731823	0.0679532	0.984562	0.99136	1.83338	0.436694	0.611904
Cingulate_cortex_area_24b.1	-0.775849	0.636715	0.815807	-1.51885	0.625559	0.917054	-0.305468	0.879295	0.937513	2.35375	0.221609	0.421024	0.423072	0.913335	0.980522	3.56339	0.0952231	0.27584
Cingulate_cortex_area_25	-1.22031	0.374374	0.685593	-2.73971	0.272308	0.804508	-0.279636	0.871881	0.937513	1.95116	0.290723	0.515743	-0.668479	0.841012	0.967126	3.58896	0.121599	0.295762
Cingulate_cortex_area_29a	3.0546	0.0269995	0.337831	3.05985	0.052853	0.804508	3.0468	0.146826	0.529337	6.31888	0.000223329	0.0874995	5.14012	0.0897992	0.967126	7.05493	0.00136424	0.101386
Cingulate_cortex_area_29b	0.5205	0.623507	0.859148	0.0825297	0.962692	0.998937	0.793847	0.578126	0.869007	3.69515	0.022975	0.201514	2.17748	0.541961	0.967126	4.64511	0.0047902	0.136719
Cingulate_cortex_area_29c	2.47002	0.0733274	0.473465	3.05469	0.114125	0.804508	2.14274	0.265911	0.618504	5.7275	0.00105073	0.113811	5.08953	0.113497	0.967126	6.15269	0.00277838	0.115681
Cingulate_cortex_area_30	0.820069	0.493504	0.768899	0.136174	0.946884	0.998937	1.25813	0.409696	0.757374	4.05752	0.0214816	0.196065	2.22433	0.548282	0.967126	5.20869	0.00373589	0.115681
Cingulate_cortex_area_32	-0.517917	0.756977	0.886361	-0.376907	0.915479	0.998937	-0.58188	0.749708	0.909561	2.54998	0.185283	0.432427	1.42269	0.723278	0.967126	3.26919	0.109933	0.321234
Amygdalopiriform_transition_area	-0.377694	0.797399	0.896121	-0.108099	0.945458	0.998937	-0.513374	0.814366	0.92421	2.8447	0.212647	0.450643	1.96919	0.548854	0.967126	3.41489	0.276215	0.429048
Primary_auditory_cortex	-0.85395	0.555786	0.815807	-0.762359	0.701285	0.967211	-0.875613	0.660103	0.869007	2.28682	0.24202	0.47782	1.33453	0.671378	0.967126	2.90736	0.239015	0.407859
Secondary_auditory_cortex_dorsal_area	-1.65983	0.228096	0.606562	-1.19064	0.416929	0.948141	-1.91767	0.349148	0.722154	1.44314	0.398415	0.682816	0.835741	0.737749	0.967126	1.84944	0.417091	0.630075
Secondary_auditory_cortex_ventral_area	-0.732838	0.566692	0.815807	-0.919985	0.581845	0.948141	-0.581608	0.732617	0.909561	2.43976	0.234102	0.444714	1.24026	0.719987	0.967126	3.21257	0.196991	0.352326
Caudomedial_entorhinal_cortex	-0.54616	0.631524	0.842138	-0.43324	0.717704	0.991721	-0.593902	0.726947	0.909561	2.62612	0.150883	0.372193	1.67866	0.557817	0.967126	3.23568	0.179677	0.354739
Cingulum	-0.0309603	0.971767	0.973701	0.219168	0.870682	0.998937	-0.154928	0.887501	0.947676	3.16594	0.0948055	0.278631	2.34921	0.529712	0.967126	3.70002	0.0795128	0.27584
Claustrum	-0.303858	0.813562	0.896992	0.120929	0.953433	0.998937	-0.565002	0.749314	0.91341	2.79906	0.0991565	0.276871	2.01313	0.419681	0.967126	3.29566	0.167802	0.321234
Cortex_amygdala_transition_zones	-2.78785	0.195189	0.521718	-4.42883	0.268011	0.804508	-1.78684	0.460715	0.797195	0.368443	0.883472	0.907465	-2.33047	0.650295	0.967126	2.06086	0.446136	0.630075
Claustrum_dorsal_part	0.569104	0.752828	0.868541	-2.71535	0.295872	0.804508	2.63927	0.293299	0.57529	3.71261	0.10533	0.267484	-0.729337	0.852841	0.967126	6.52747	0.0258531	0.101386
Dorsal_nucleus_of_the_endopiriform	0.528162	0.682198	0.842138	-1.20967	0.445934	0.917054	1.61158	0.395717	0.718332	3.76591	0.046934	0.212176	0.862095	0.797705	0.967126	5.58143	0.0169651	0.115681
Dorsal_intermediate_entorhinal_cortex	0.108482	0.927066	0.955356	1.23948	0.427107	0.917054	-0.548697	0.74272	0.909561	3.27856	0.0702208	0.276871	3.25745	0.179497	0.967126	3.33128	0.186357	0.338713
Dorsolateral_entorhinal_cortex	0.159471	0.889609	0.933537	2.16052	0.249743	0.804508	-0.980528	0.448793	0.797195	3.3039	0.0633023	0.272871	4.22956	0.101389	0.967126	2.81865	0.208404	0.374772
Dorsolateral_orbital_cortex	1.26485	0.495474	0.780782	1.31094	0.596599	0.917054	1.28085	0.6176	0.869007	4.48443	0.0288477	0.196065	3.23616	0.183632	0.967126	5.29	0.059446	0.251827
Dorsal_tenia_tecta	-0.897148	0.42916	0.742309	-2.01667	0.286856	0.804508	-0.216249	0.881822	0.947676	2.30375	0.128455	0.39207	0.102475	0.9732	0.991055	3.67525	0.0333547	0.261618
Ectorhinal_cortex	-0.823097	0.431301	0.742309	-0.953255	0.463984	0.917054	-0.695658	0.55179	0.869007	2.34717	0.215885	0.432427	1.17784	0.720896	0.967126	3.1079	0.136256	0.338713
Frontal_cortex_area_3	0.302674	0.774719	0.881544	1.53121	0.245855	0.8564	-0.376449	0.761685	0.909561	3.42985	0.0353348	0.201696	3.54533	0.134378	0.967126	3.42658	0.0752571	0.264623
Frontal_association_cortex	0.516262	0.736919	0.881544	2.9281	0.266683	0.8564	-0.875308	0.642481	0.869007	3.62133	0.073285	0.239464	4.88629	0.153551	0.967126	2.9272	0.241325	0.352326
Intermediate_nucleus_of_the_endopiriform_claustrum	-2.1195	0.162765	0.50379	-4.07245	0.0697371	0.544683	-0.903152	0.6713	0.884618	1.05785	0.591117	0.747829	-2.00988	0.575785	0.967126	2.97897	0.219922	0.424649
Insular_region_not_subdivided	0.508734	0.677884	0.842138	-2.29009	0.230295	0.804508	2.26211	0.16473	0.543432	3.70432	0.03525	0.212176	-0.269634	0.930677	0.990988	6.20553	0.0038601	0.101386
Lateral_orbital_cortex	0.454244	0.758128	0.886361	0.636783	0.725308	0.956214	0.380504	0.854775	0.937513	3.63949	0.0372066	0.265674	2.57822	0.246215	0.967126	4.3277	0.0643543	0.291433
Lateral_parietal_association_cortex	-2.1934	0.11607	0.476798	-0.884591	0.661791	0.956214	-2.93525	0.109443	0.521738	0.94451	0.603656	0.76286	1.12508	0.740556	0.967126	0.889799	0.662582	0.803822
Primary_motor_cortex	-1.43383	0.219895	0.51685	1.75551	0.307802	0.8564	-3.29561	0.0260916	0.398298	1.63149	0.274263	0.517568	3.74138	0.159856	0.967126	0.428033	0.804545	0.871301
Secondary_motor_cortex	-1.51989	0.205826	0.521718	0.755756	0.716141	0.953173	-2.88705	0.0594742	0.398298	1.52897	0.313313	0.528837	2.70981	0.351872	0.967126	0.839866	0.643927	0.765357
Medial_entorhinal_cortex	-0.599546	0.624219	0.842138	-1.98915	0.0996819	0.804508	0.268554	0.885557	0.947676	2.59611	0.200034	0.431149	0.0906315	0.975457	0.991055	4.16213	0.134853	0.295762
Medial_orbital_cortex	-0.306279	0.874588	0.933537	-0.452538	0.882629	0.998937	-0.184665	0.943206	0.957339	2.79092	0.187363	0.431149	1.3616	0.696719	0.967126	3.70001	0.16473	0.354739
Medial_parietal_association_cortex	-1.16543	0.39167	0.703714	-0.0671883	0.966505	0.998937	-1.77778	0.341304	0.702369	2.03719	0.267945	0.508803	2.00872	0.566003	0.967126	2.1101	0.290268	0.495111
Piriform_cortex	-0.513127	0.63552	0.842138	-2.09846	0.224723	0.804508	0.469245	0.748118	0.912269	2.72167	0.13338	0.372193	0.0318254	0.992887	0.993007	4.40377	0.036649	0.223361
Posterolateral_cortical_amygdaloid_area	-1.63359	0.505083	0.742309	-4.67276	0.239986	0.804508	0.280027	0.931838	0.957339	1.60308	0.625959	0.734328	-2.48011	0.667984	0.967126	4.1896	0.3228	0.432859
Posteromedial_cortical_amygdaloid_area	0.782815	0.649167	0.842138	-1.59702	0.454994	0.901773	2.26902	0.372228	0.734838	4.10104	0.11861	0.306997	0.627707	0.884983	0.974201	6.27769	0.0709281	0.223361
Perirhinal_cortex	-0.087093	0.932282	0.955356	0.851866	0.369851	0.917054	-0.583636	0.599941	0.883507	3.09333	0.0902681	0.276871	2.97145	0.308051	0.967126	3.23856	0.110398	0.301921
Parietal_cortex_posterior_area_rostral_part	-2.32367	0.0867793	0.476798	-0.971426	0.681437	0.956214	-3.11128	0.0682905	0.510267	0.7801	0.658293	0.798475	1.00829	0.76519	0.967126	0.682938	0.737379	0.843812
Rostral_amygdalopiriform_area	-3.14448	0.230291	0.521718	-4.13753	0.295382	0.804508	-2.55335	0.481062	0.785834	0.0297265	0.993002	0.992619	-1.97372	0.729133	0.967126	1.27257	0.778293	0.838156
Primary_somatosensory_cortex	-0.507916	0.629826	0.841145	0.514859	0.711425	0.967117	-1.06906	0.388376	0.727072	2.59673	0.101956	0.31062	2.50777	0.26267	0.967126	2.71188	0.154414	0.354739
Primary_somatosensory_cortex_barrel_field	-1.99946	0.151037	0.521718	-0.251658	0.897733	0.998937	-3.03638	0.121763	0.510267	1.07559	0.505209	0.739351	1.80105	0.501141	0.967126	0.671224	0.74836	0.838156
Primary_somatosensory_cortex_dysgranular_zone	-2.30702	0.0757251	0.466916	0.0150591	0.9929	0.998937	-3.66999	0.0430028	0.398298	0.723833	0.627176	0.782855	1.97913	0.373014	0.967126	0.0156132	0.993622	0.994222
Primary_somatosensory_cortex_forelimb_region	-2.46847	0.0562539	0.372979	0.167421	0.913015	0.998937	-4.03468	0.0307651	0.398298	0.571649	0.695364	0.812295	2.16196	0.349125	0.967126	-0.349807	0.85549	0.903812
Primary_somatosensory_cortex_hindlimb_region	-2.45863	0.0549984	0.372979	0.379243	0.81889	0.998937	-4.1462	0.0215052	0.398298	0.606855	0.691188	0.805742	2.38698	0.414429	0.967126	-0.4297	0.811158	0.871301
Primary_somatosensory_cortex_jaw_region	-1.18397	0.375449	0.685593	1.57699	0.310058	0.917054	-2.74989	0.106421	0.510267	1.85903	0.272606	0.500082	3.56397	0.0835896	0.967126	0.931239	0.66412	0.794734
Primary_somatosensory_cortex_shoulder_region	-2.56612	0.0407214	0.401773	-1.89122	0.303896	0.917054	-2.98219	0.0941397	0.510267	0.521999	0.752165	0.84437	0.129122	0.966372	0.991055	0.774931	0.708738	0.814093
Primary_somatosensory_cortex_trunk_region	-2.16778	0.0924437	0.476798	-1.05725	0.616992	0.948141	-2.81188	0.0933745	0.510267	0.955004	0.571267	0.75245	0.949829	0.776903	0.967126	0.996936	0.593542	0.750729
Primary_somatosensory_cortex_upper_lip_region	-0.664395	0.644667	0.842138	0.387267	0.797261	0.998937	-1.23691	0.528955	0.785834	2.43294	0.160388	0.395689	2.4027	0.26456	0.967126	2.51718	0.252074	0.408801
Secondary_somatosensory_cortex	-0.489246	0.730732	0.868541	-3.10314	0.0961474	0.804508	1.14452	0.559374	0.797195	2.67716	0.166183	0.372193	-1.0544	0.754356	0.967126	5.00816	0.027613	0.148835
Somatosensory (Combined)	-1.38422	0.224517	0.556911	-0.495638	0.694649	0.991721	-1.89123	0.250025	0.57529	1.7107	0.257354	0.517066	1.52918	0.525308	0.967126	1.86232	0.324133	0.513164
Temporal_association_area	-0.801711	0.496458	0.796966	-1.16094	0.488783	0.917054	-0.541608	0.701037	0.909561	2.36269	0.21726	0.456335	0.953158	0.772966	0.967126	3.26513	0.133817	0.338713
Primary_visual_cortex	-1.04722	0.475369	0.759013	-2.46452	0.263168	0.804508	-0.156848	0.936942	0.957339	2.10084	0.28004	0.497492	-0.433155	0.902352	0.980522	3.6847	0.107859	0.301921
Primary_visual_cortex_binocular_area	-1.72841	0.229823	0.606562	-1.399	0.447069	0.917054	-1.89074	0.344941	0.728705	1.36797	0.419968	0.702238	0.593111	0.83339	0.972196	1.8824	0.354003	0.616239
Primary_visual_cortex_monocular_area	-1.83094	0.247834	0.633985	-1.13296	0.628278	0.948141	-2.21244	0.297074	0.728705	1.28048	0.467654	0.723046	0.869752	0.782386	0.967126	1.57699	0.438005	0.704816
Secondary_visual_cortex_lateral_area	-1.25463	0.353412	0.703714	-1.24152	0.461852	0.917054	-1.22946	0.516053	0.821669	1.85862	0.288	0.549669	0.764515	0.785811	0.967126	2.56429	0.235884	0.454511
Secondary_visual_cortex_mediolateral_area	-1.7118	0.310263	0.685593	-1.07766	0.639334	0.948141	-2.04498	0.369276	0.785834	1.42849	0.458442	0.720023	0.898512	0.788625	0.967126	1.8029	0.418283	0.696103
Secondary_visual_cortex_mediomedial_area	-0.601257	0.686909	0.868541	-1.60639	0.498902	0.917054	0.0434395	0.981637	0.984386	2.56286	0.180032	0.467647	0.413143	0.908554	0.986411	3.91162	0.0596212	0.312726
Claustrum_ventral_part	1.40625	0.415568	0.685593	-1.32847	0.583369	0.93046	3.12015	0.194245	0.543432	4.59948	0.0343959	0.196065	0.710757	0.852402	0.967126	7.05787	0.00992503	0.101386
Ventral_nucleus_of_the_endopiriform_claustrum	0.0418515	0.974778	0.973701	-0.168776	0.929718	0.998937	0.194735	0.914783	0.956751	3.29783	0.106936	0.296848	1.99644	0.62512	0.967126	4.12485	0.0701512	0.241594
Ventral_intermediate_entorhinal_cortex	-0.17588	0.894044	0.942034	-0.273321	0.848165	0.998937	-0.0871561	0.963903	0.967818	3.01956	0.135067	0.372193	1.76951	0.525852	0.967126	3.81851	0.16561	0.321234
Ventral_orbital_cortex	-0.845606	0.558321	0.841145	-1.18755	0.544787	0.917054	-0.627448	0.765273	0.914537	2.27497	0.164962	0.47782	0.696865	0.774397	0.967126	3.26453	0.145832	0.43161
Ventral_tenia_tecta	-0.525537	0.77978	0.881544	-4.52209	0.128987	0.683087	2.01401	0.412466	0.728705	2.71925	0.155457	0.374215	-2.48536	0.455049	0.967126	6.04092	0.00912751	0.115681
CA10r	-1.85544	0.0236782	0.372979	-1.83663	0.127365	0.804508	-1.86617	0.110148	0.543432	1.24501	0.459785	0.698237	0.197932	0.948224	0.991055	1.90277	0.371517	0.493405
LMol	-1.15804	0.0472473	0.476798	-1.44928	0.175842	0.804508	-0.971282	0.177369	0.60724	1.97055	0.180514	0.444714	0.566427	0.826554	0.967126	2.85268	0.120687	0.27584
CA1Rad	-1.42419	0.0883787	0.476798	-0.779053	0.630239	0.917054	-1.81611	0.0734361	0.5152	1.69791	0.235914	0.487316	1.23251	0.643854	0.967126	1.99986	0.257552	0.399956
CA2Py	-2.31438	0.175438	0.476798	-0.00319644	0.99908	0.998937	-3.76229	0.0909978	0.510267	0.683979	0.707727	0.782855	1.95167	0.487285	0.967126	-0.103388	0.967434	0.971597
CA20r	-1.91979	0.153892	0.476798	-0.699683	0.67658	0.948141	-2.6863	0.17335	0.554391	1.11865	0.523668	0.711507	1.31287	0.609944	0.967126	1.00001	0.689186	0.780533
CA2Rad	-2.06828	0.22934	0.521718	-0.03375	0.991068	0.998937	-3.34318	0.123344	0.53428	0.924809	0.590766	0.723046	1.87799	0.497156	0.967126	0.333153	0.887267	0.909653
CA3Py_Inner	-2.6665	0.0436677	0.363803	-3.1651	0.21326	0.804508	-2.36947	0.13815	0.53428	0.436832	0.79955	0.854157	-1.21486	0.701527	0.967126	1.46405	0.498292	0.603431
CA3Py_Outer	-2.22879	0.0719096	0.473465	-1.56733	0.406319	0.917054	-2.67988	0.0867351	0.543432	0.804224	0.575779	0.747829	0.353556	0.885274	0.967126	1.06425	0.568813	0.739045
CA30r	-1.56796	0.077928	0.476798	-1.66545	0.23996	0.804508	-1.52929	0.180897	0.618504	1.51862	0.323964	0.549669	0.335363	0.908958	0.980522	2.24777	0.234083	0.395078
CA3Rad	-1.42015	0.252695	0.606562	-0.906191	0.67113	0.948141	-1.77972	0.221599	0.662251	1.62885	0.236424	0.47782	1.01494	0.673128	0.967126	1.99104	0.256113	0.454511
SLu	-2.0269	0.112731	0.492201	-1.39786	0.498008	0.917054	-2.458	0.118658	0.57529	1.00765	0.480564	0.702238	0.514352	0.833994	0.967126	1.29432	0.483357	0.672097
MoDG	-1.57719	0.149747	0.51685	-3.5472	0.0541526	0.681156	-0.349218	0.805094	0.914537	1.57143	0.435913	0.626297	-1.49445	0.665165	0.967126	3.49007	0.176534	0.27584
GrDG	-3.5262	0.0165948	0.271289	-5.5737	0.0447173	0.544683	-2.24807	0.203852	0.57529	-0.410511	0.844472	0.878015	-3.62882	0.314771	0.967126	1.6028	0.543573	0.628614
PoDG	-4.27207	0.0177611	0.271289	-5.60053	0.0991992	0.681156	-3.43976	0.117837	0.510267	-1.15678	0.602222	0.75245	-3.68083	0.34124	0.967126	0.420564	0.880059	0.903812
CA1Py	-2.27214	0.0176094	0.271289	-1.0892	0.519565	0.917054	-3.00511	0.013351	0.398298	0.823444	0.588584	0.753665	0.951357	0.747619	0.967126	0.752821	0.684423	0.787608
Olfactory_bulb_glomerular_layer	-4.00918	0.0114522	0.271289	-6.04722	0.00940181	0.544683	-2.74915	0.113926	0.556423	-0.962491	0.658735	0.782855	-4.00555	0.29235	0.967126	0.959693	0.711821	0.822885
Olfactory_bulb_external_plexiform_layer	-3.95472	0.0171774	0.271289	-5.98025	0.00111692	0.491306	-2.70179	0.219767	0.60724	-0.937809	0.675606	0.782855	-3.99969	0.233056	0.967126	0.994842	0.741017	0.828599
Olfactory_bulb_mitral_cell_layer	-4.48111	0.00924473	0.271289	-6.31152	0.000817789	0.491306	-3.3558	0.149344	0.571966	-1.48091	0.508118	0.714728	-4.35912	0.193667	0.967126	0.331018	0.912455	0.932424
Olfactory_bulb_internal_plexiform_layer	-4.40414	0.0116265	0.271289	-6.13536	0.001048	0.491306	-3.34435	0.158147	0.57529	-1.40277	0.531258	0.720023	-4.18508	0.205947	0.967126	0.346214	0.908981	0.932424
Olfactory_bulb_granule_cell_layer	-3.90138	0.0166679	0.271289	-5.30896	0.00195768	0.544683	-3.04685	0.192561	0.57529	-0.890049	0.672464	0.782855	-3.36778	0.274235	0.967126	0.658533	0.821992	0.871301
Accessory_olfactory_bulb_glomerular_external_plexiform_and_mitral_cell_layer	0.433439	0.801363	0.889639	-1.9873	0.501655	0.917054	1.94361	0.334939	0.702369	3.6473	0.101555	0.31062	0.170662	0.965152	0.991055	5.84553	0.0349897	0.185693
Accessory_olfactory_bulb_granule_cell_layer	-2.21937	0.383115	0.685593	-4.16483	0.158245	0.804508	-1.01987	0.78354	0.912269	0.819309	0.791021	0.844494	-2.06132	0.637236	0.967126	2.63054	0.549009	0.630075
Anterior_olfactory_nucleus	0.468054	0.682724	0.842138	1.00647	0.527765	0.917054	0.118999	0.941671	0.957339	3.61325	0.0241359	0.24033	3.0609	0.284002	0.967126	3.95365	0.0570566	0.239902
subiculum	2.11003	0.109585	0.473465	-0.134682	0.946393	0.998937	3.51393	0.0360644	0.398298	5.39634	0.0134637	0.119572	1.99412	0.595342	0.967126	7.51901	0.00412472	0.101386
Medial_amygdala	1.94918	0.204007	0.523114	2.4538	0.1951	0.804508	1.56905	0.426577	0.728705	5.18103	0.0228006	0.196065	4.65611	0.257946	0.967126	5.46837	0.0494302	0.143796
Medial_preoptic_nucleus	0.8343	0.412834	0.801261	1.07401	0.436186	0.948141	0.662272	0.640602	0.909561	4.05025	0.0356841	0.265674	3.18864	0.35887	0.967126	4.57777	0.0645468	0.215183
Whole brain volume										3.16209	0.0222741		2.06972	0.449701		3.84745	0.0167896
	Relative and Absolute volume comparisons between TAOK2 Het and WT brains using a linear model is shown
	"Combined" sub-column refers to differences between male and female mice combined
	"Sex (M) sub-columns refers to differences between only male mice
	"Sex (F) sub-columns refers to differences between only female mice
	%diff refers to the % increase or decrease compared to the WT brain region
	p-value referrs to regular p-value of the comparison
	FDR refers to the adjusted p-value taking into account the false discovery rate
		Refers to significant negative difference; FDR-adjusted p-values < 0.05
		Refers to a trend towards a negative difference; FDR-adjusted p-values < 0.10
		Refers to a trend towards a positive difference; FDR-adjusted p-values < 0.10
		Refers to a significant positive difference; FDR-adjusted p-values < 0.05
		Refers to p-values or FDR-adjusted p-values <0.05
